# Supplementary material for: Chromosome-scale assembly of wild barley accession “OUH602”
Source: G3 (Bethesda). 2021 Jul 13;11(10):jkab244. doi: 10.1093/g3journal/jkab244 (PMC8473966; doi:10.1093/g3journal/jkab244)
Supplement: jkab244_Supplementary_Data [file jkab244_supplementary_data.zip]

Archive with 3 entries (2 files):
- jkab244-suppl_data/
- jkab244-suppl_data/GENETICS-G3-2021-402537-s01.pptx
- jkab244-suppl_data/GENETICS-G3-2021-402537-s02.xlsx
