# Supplementary material for: Chromosome-scale assembly of wild barley accession “OUH602”
Source: G3 (Bethesda). 2021 Jul 13;11(10):jkab244. doi: 10.1093/g3journal/jkab244 (PMC8473966; doi:10.1093/g3journal/jkab244)
Supplement: jkab244_Supplementary_Data [file jkab244_supplementary_data.zip › jkab244-suppl_data/GENETICS-G3-2021-402537-s02.xlsx]

## Sheet: ST1
Supplementary Table 1 Number of reads in each platform
Library	Lane	No. of reads
PE440 (251 cycles)	1R1	289338669
	1R2	289338669
	2R1	266207627
	2R2	266207627
	3R1	295614590
	3R2	295614590
	Total	1702321772
MP9K (151 cycles)	1R1	296783208
	1R2	296783208
	2R1	295757670
	2R2	295757670
	Total	1185081756
10X (151 cycles)	1R1	348692213
	1R2	348692213
	2R1	348692213
	2R2	338682178
	3R1	338682178
	3R2	338682178
	Total	1374748782

## Sheet: ST2
Supplementary Table 2 Accession numbers for database submission
Study	Assembly	Sample	Experiment/Contigs	Run/Chromosome	Type	Name
PRJEB44505	ERZ2088794*	ERS6294307-ERS6294316 (shared)	ERX5471669- ERX5471676	ERR5762913-ERR5762920	WGS, Genome	Chromosome-scale assembly of wild barley (Hordeum vulgare subsp. spontaneum) accession OUH602.
*GCA accession number will be available only once the data is public
ERS_ID	SAMEA_ID	Description
ERS6294310	SAMEA8609695	Hordeum vulgare accession OUH602 - PE450
ERS6294311	SAMEA8609696	Hordeum vulgare accession OUH602 - MP9
ERS6294312	SAMEA8609697	Hordeum vulgare accession OUH602 - 10X
ERS6294314	SAMEA8609699	Hordeum vulgare accession OUH602 - Hi-C
ERS6294315	SAMEA8609700	Hordeum vulgare accession OUH602 - assembly

## Sheet: ST3
Supplementary Table 3 Condensed output of RepeatMask for each chromosome of 'OUH602' in comparison with 'Morex' assemblies
category	1H	2H	3H	4H	5H	6H	7H	Un	Total_Bp		'Morex' V2 total	'Morex' V3 total
DHH	1344978	1945990	1408515	1293470	1466804	1371749	1734039	349871	10915416		11065641	11080334
DTA	70759	70845	72393	63050	66991	51620	80394	11774	487826		482089	477270
DTB		0	0						0		81	81
DTC	36449540	47699938	44117574	45089352	41182032	44072495	47965539	38046810	344623280		370506483	453854270
DTH	870248	1107718	1070734	791661	1041767	818773	1041040	167484	6909425		6889135	6881395
DTM	1271817	1253816	1301058	1012461	1433816	1194729	1364464	348656	9180817		9221039	9516805
DTP	0		0				125	0	125		0	0
DTT	1062092	1394149	1270882	977851	1269364	1003330	1333214	318462	8629344		8618385	8709108
DTX	125916	156527	150015	126572	137196	135557	165643	33667	1031093		1105004	1093280
DXX	29766	55189	68331	42340	54855	44708	40768	13696	349653		357660	354947
NULL	0	206	0	177	456	0	269	0	1108		1212	1212
RIC				0					0		0	0
RII	0	89	321	0	99	0	0	0	509		329	410
RIJ	444	2799	521	631	2812	0	652	3483	11342		12308	11133
RIL	340	229	179	89	178	259	80	0	1354		1112	1013
RIP	0	0		0	0	0	82		82		0	0
RIR	0	0	0	0	0	0	0	0	0		0	0
RIX	1529668	1922665	1787582	1559229	1818814	1458844	1668697	312654	12058153		12118688	12091222
RLA			0	0	0		0		0		0	0
RLC	113709488	146601256	135665107	127918900	128836728	122543062	132538363	34551660	942364564		963087870	968561840
RLG	228840377	286340600	270467579	270755116	254471312	248588214	268051965	34684558	1862199721		1900096742	1872636075
RLH	0	0	0	0	0	0	0	0	0		0	0
RLX	1873880	2372153	2481048	2650974	2228184	2050593	2433988	373555	16464375		16474636	16109744
RSX	143478	179029	171939	117760	163263	128468	202735	89895	1196567		1191710	1204480
XXX	1226879	1040999	1604839	2392814	982483	1710547	694969	14989024	24642554		32030815	13009774
Total_Bp	388549670	492144197	461638617	454792447	435157154	425172948	459317026	124295249	3241067308		3333260939	3375594393
Total length from Repeatmasker .tbl	532083992	684376481	642597466	631979072	607115911	582960187	640026769	182585811	4503725689		4342738950	4196495466
Total_Bp/Total length	0.730241	0.719113	0.718395	0.719632	0.716761	0.729334	0.717653	0.68075	0.719641		0.767548	0.804384
